# Supplementary material for: Identification of miRNA-Mediated Core Gene Module for Glioma Patient Prediction by Integrating High-Throughput miRNA, mRNA Expression and Pathway Structure
Source: PLoS One. 2014 May 8;9(5):e96908. doi: 10.1371/journal.pone.0096908 (PMC4014552; doi:10.1371/journal.pone.0096908)
Supplement: Table S1 — The biological pathways enriched by glioma survival related genes (survival related miRNA's target genes). (XLS) [file pone.0096908.s010.xls]

## Sheet: mRNA enriched
The information of Pathways enriched by glioma survival related genes
PathwayId	PathwayName	P-value	FDR
path:04110	Cell cycle	4.49e-09	9.11e-07
path:03030	DNA replication	1.24e-06	0.00012554
path:04510	Focal adhesion	4.01e-05	0.00271115
path:05200	Pathways in cancer	9.98e-05	0.00468761
path:05222	Small cell lung cancer	0.000115458	0.00468761
path:00240	Pyrimidine metabolism	0.000164866	0.00557797
path:04512	ECM-receptor interaction	0.000412668	0.0119674
path:03410	Base excision repair	0.000594899	0.0150956
path:04115	p53 signaling pathway	0.000751691	0.0169548
path:03040	Spliceosome	0.00101759	0.020657
path:04914	Progesterone-mediated oocyte maturation	0.00198477	0.0343348
path:04114	Oocyte meiosis	0.00202964	0.0343348
path:04810	Regulation of actin cytoskeleton	0.00241493	0.0377101
path:03430	Mismatch repair	0.00318842	0.0462321
path:00280	Valine, leucine and isoleucine degradation	0.00491665	0.0665387
path:04964	Proximal tubule bicarbonate reclamation	0.00876511	0.105616
path:04360	Axon guidance	0.00884465	0.105616
path:05210	Colorectal cancer	0.00965979	0.107953
	Glioma survival related pathways

## Sheet: miRNA targets enriched
The information of Pathways enriched by glioma survival related miRNAs
MiRNAName	PathwayId	PathwayName	P-value	FDR
hsa-let-7b	path:04512	ECM-receptor interaction	1.08e-05	0.000980956
hsa-let-7b	path:04974	Protein digestion and absorption	7.89e-05	0.00250952
hsa-let-7b	path:04510	Focal adhesion	8.27e-05	0.00250952
hsa-let-7b	path:05146	Amoebiasis	0.000339765	0.00772965
hsa-let-7b	path:04350	TGF-beta signaling pathway	0.000870407	0.0158414
hsa-let-7b	path:04010	MAPK signaling pathway	0.00289081	0.043844
hsa-let-7c	path:04512	ECM-receptor interaction	7.66e-06	0.000666479
hsa-let-7c	path:04974	Protein digestion and absorption	5.91e-05	0.00256961
hsa-let-7c	path:05146	Amoebiasis	0.00025666	0.00696701
hsa-let-7c	path:04510	Focal adhesion	0.000320322	0.00696701
hsa-let-7c	path:04350	TGF-beta signaling pathway	0.000687831	0.0119683
hsa-let-7c	path:04010	MAPK signaling pathway	0.00209224	0.0303375
hsa-let-7d	path:04974	Protein digestion and absorption	0.00030845	0.0259098
hsa-let-7d	path:04350	TGF-beta signaling pathway	0.00327979	0.100156
hsa-let-7d	path:04512	ECM-receptor interaction	0.00357701	0.100156
hsa-let-7d	path:05146	Amoebiasis	0.00735474	0.154449
hsa-let-7f	path:04974	Protein digestion and absorption	2.73e-05	0.00166417
hsa-let-7f	path:04512	ECM-receptor interaction	3.87e-05	0.00166417
hsa-let-7f	path:04510	Focal adhesion	0.000736588	0.0211155
hsa-let-7f	path:05146	Amoebiasis	0.00103872	0.0223324
hsa-let-7f	path:04350	TGF-beta signaling pathway	0.00327979	0.0548154
hsa-let-7f	path:04010	MAPK signaling pathway	0.00382433	0.0548154
hsa-miR-101	path:04120	Ubiquitin mediated proteolysis	0.00252274	0.224524
hsa-miR-10b	path:00562	Inositol phosphate metabolism	0.00421974	0.190226
hsa-miR-10b	path:04070	Phosphatidylinositol signaling system	0.00776431	0.190226
hsa-miR-122	path:04010	MAPK signaling pathway	0.00686389	0.0549111
hsa-miR-129-5p	path:04115	p53 signaling pathway	0.00170651	0.0227359
hsa-miR-129-5p	path:05410	Hypertrophic cardiomyopathy (HCM)	0.00230383	0.0227359
hsa-miR-129-5p	path:05414	Dilated cardiomyopathy	0.00272831	0.0227359
hsa-miR-129-5p	path:03040	Spliceosome	0.00606683	0.0379177
hsa-miR-135a	path:04810	Regulation of actin cytoskeleton	7.98e-05	0.00821978
hsa-miR-135a	path:04270	Vascular smooth muscle contraction	0.00283898	0.146207
hsa-miR-135a	path:04973	Carbohydrate digestion and absorption	0.00464862	0.159603
hsa-miR-135a	path:04310	Wnt signaling pathway	0.00898445	0.190779
hsa-miR-135a	path:04972	Pancreatic secretion	0.00926111	0.190779
hsa-miR-135b	path:04810	Regulation of actin cytoskeleton	0.000475784	0.033959
hsa-miR-135b	path:04270	Vascular smooth muscle contraction	0.000908877	0.033959
hsa-miR-135b	path:04020	Calcium signaling pathway	0.0010838	0.033959
hsa-miR-135b	path:04972	Pancreatic secretion	0.00374571	0.0880243
hsa-miR-135b	path:01040	Biosynthesis of unsaturated fatty acids	0.00816096	0.153426
hsa-miR-136	path:04962	Vasopressin-regulated water reabsorption	0.00592405	0.27843
hsa-miR-139-5p	path:04320	Dorso-ventral axis formation	0.0042854	0.255956
hsa-miR-141	path:04110	Cell cycle	0.000459436	0.0339983
hsa-miR-141	path:00601	Glycosphingolipid biosynthesis - lacto and neolacto series	0.00102653	0.0379817
hsa-miR-141	path:00533	Glycosaminoglycan biosynthesis - keratan sulfate	0.00580557	0.143204
hsa-miR-142-3p	path:04810	Regulation of actin cytoskeleton	7.36e-05	0.00438433
hsa-miR-142-3p	path:04145	Phagosome	0.000109608	0.00438433
hsa-miR-142-3p	path:05100	Bacterial invasion of epithelial cells	0.000385582	0.0102822
hsa-miR-142-3p	path:04666	Fc gamma R-mediated phagocytosis	0.000832802	0.016656
hsa-miR-142-3p	path:05131	Shigellosis	0.00319232	0.0466397
hsa-miR-142-3p	path:05210	Colorectal cancer	0.00349798	0.0466397
hsa-miR-142-3p	path:04520	Adherens junction	0.00470608	0.0537838
hsa-miR-142-3p	path:04350	TGF-beta signaling pathway	0.00730366	0.0730366
hsa-miR-142-3p	path:04010	MAPK signaling pathway	0.00936076	0.0832067
hsa-miR-142-5p	path:04970	Salivary secretion	0.00688825	0.255973
hsa-miR-153	path:04360	Axon guidance	1.15e-06	0.000100257
hsa-miR-153	path:04310	Wnt signaling pathway	0.000271997	0.0118319
hsa-miR-153	path:04350	TGF-beta signaling pathway	0.000623489	0.0180812
hsa-miR-153	path:04520	Adherens junction	0.00280798	0.0488589
hsa-miR-153	path:04720	Long-term potentiation	0.00280798	0.0488589
hsa-miR-153	path:04020	Calcium signaling pathway	0.00377466	0.0547326
hsa-miR-153	path:00520	Amino sugar and nucleotide sugar metabolism	0.00628224	0.0780793
hsa-miR-153	path:04972	Pancreatic secretion	0.0089213	0.0970191
hsa-miR-15a	path:04722	Neurotrophin signaling pathway	7.78e-07	0.000107333
hsa-miR-15a	path:00471	D-Glutamine and D-glutamate metabolism	4.2e-05	0.00228876
hsa-miR-15a	path:04910	Insulin signaling pathway	4.98e-05	0.00228876
hsa-miR-15a	path:04115	p53 signaling pathway	0.000110571	0.00331961
hsa-miR-15a	path:04110	Cell cycle	0.000120276	0.00331961
hsa-miR-15a	path:04114	Oocyte meiosis	0.00017597	0.0040473
hsa-miR-15a	path:04120	Ubiquitin mediated proteolysis	0.000235153	0.00428946
hsa-miR-15a	path:05221	Acute myeloid leukemia	0.000248664	0.00428946
hsa-miR-15a	path:05200	Pathways in cancer	0.000317081	0.0048619
hsa-miR-15a	path:04310	Wnt signaling pathway	0.000512258	0.00706916
hsa-miR-15a	path:05211	Renal cell carcinoma	0.000740646	0.00929174
hsa-miR-15a	path:05218	Melanoma	0.00096015	0.0110417
hsa-miR-15a	path:04964	Proximal tubule bicarbonate reclamation	0.00104029	0.0110431
hsa-miR-15a	path:04370	VEGF signaling pathway	0.00113286	0.0111667
hsa-miR-15a	path:04510	Focal adhesion	0.00162473	0.0149475
hsa-miR-15a	path:04144	Endocytosis	0.0019202	0.0165617
hsa-miR-15a	path:04010	MAPK signaling pathway	0.00248935	0.0201487
hsa-miR-15a	path:05210	Colorectal cancer	0.00262809	0.0201487
hsa-miR-15a	path:05215	Prostate cancer	0.00333032	0.0241887
hsa-miR-15a	path:05212	Pancreatic cancer	0.00445856	0.030764
hsa-miR-15a	path:05220	Chronic myeloid leukemia	0.00512128	0.0323855
hsa-miR-15a	path:00250	Alanine, aspartate and glutamate metabolism	0.00516291	0.0323855
hsa-miR-15a	path:05213	Endometrial cancer	0.00567997	0.0340798
hsa-miR-15a	path:05223	Non-small cell lung cancer	0.00666861	0.0383445
hsa-miR-15a	path:04660	T cell receptor signaling pathway	0.00869382	0.0479899
hsa-miR-16	path:05200	Pathways in cancer	3.18e-07	4.35e-05
hsa-miR-16	path:04722	Neurotrophin signaling pathway	2.31e-06	0.000158
hsa-miR-16	path:05215	Prostate cancer	1.45e-05	0.000544673
hsa-miR-16	path:05218	Melanoma	1.59e-05	0.000544673
hsa-miR-16	path:05221	Acute myeloid leukemia	2.22e-05	0.000607043
hsa-miR-16	path:00471	D-Glutamine and D-glutamate metabolism	3.51e-05	0.000802035
hsa-miR-16	path:05223	Non-small cell lung cancer	0.000121848	0.00205362
hsa-miR-16	path:04910	Insulin signaling pathway	0.000131204	0.00205362
hsa-miR-16	path:04370	VEGF signaling pathway	0.00013491	0.00205362
hsa-miR-16	path:04510	Focal adhesion	0.000284528	0.00314942
hsa-miR-16	path:04310	Wnt signaling pathway	0.000309665	0.00314942
hsa-miR-16	path:05210	Colorectal cancer	0.00032426	0.00314942
hsa-miR-16	path:04110	Cell cycle	0.000326884	0.00314942
hsa-miR-16	path:05222	Small cell lung cancer	0.000330513	0.00314942
hsa-miR-16	path:04144	Endocytosis	0.000344827	0.00314942
hsa-miR-16	path:04115	p53 signaling pathway	0.00047469	0.0037495
hsa-miR-16	path:04010	MAPK signaling pathway	0.000485632	0.0037495
hsa-miR-16	path:05211	Renal cell carcinoma	0.000519844	0.0037495
hsa-miR-16	path:04114	Oocyte meiosis	0.000520004	0.0037495
hsa-miR-16	path:05213	Endometrial cancer	0.000706925	0.00480006
hsa-miR-16	path:05220	Chronic myeloid leukemia	0.000735775	0.00480006
hsa-miR-16	path:04964	Proximal tubule bicarbonate reclamation	0.000832261	0.00518272
hsa-miR-16	path:05214	Glioma	0.0022876	0.0136261
hsa-miR-16	path:04914	Progesterone-mediated oocyte maturation	0.00238901	0.0136373
hsa-miR-16	path:05216	Thyroid cancer	0.00289702	0.0158757
hsa-miR-16	path:04662	B cell receptor signaling pathway	0.00332988	0.016896
hsa-miR-16	path:05212	Pancreatic cancer	0.00332988	0.016896
hsa-miR-16	path:00250	Alanine, aspartate and glutamate metabolism	0.00417665	0.0204358
hsa-miR-16	path:04810	Regulation of actin cytoskeleton	0.00481219	0.0227334
hsa-miR-16	path:04660	T cell receptor signaling pathway	0.00635121	0.0290038
hsa-miR-16	path:04120	Ubiquitin mediated proteolysis	0.00797211	0.0352316
hsa-miR-16	path:04141	Protein processing in endoplasmic reticulum	0.00837226	0.0358437
hsa-miR-16	path:05219	Bladder cancer	0.0093207	0.0385445
hsa-miR-16	path:04666	Fc gamma R-mediated phagocytosis	0.00956578	0.0385445
hsa-miR-186	path:04520	Adherens junction	8.06e-05	0.00491519
hsa-miR-186	path:04010	MAPK signaling pathway	0.000230247	0.00702255
hsa-miR-186	path:04144	Endocytosis	0.000527612	0.0107281
hsa-miR-186	path:04614	Renin-angiotensin system	0.00137854	0.0157659
hsa-miR-186	path:05211	Renal cell carcinoma	0.00142636	0.0157659
hsa-miR-186	path:04720	Long-term potentiation	0.00155074	0.0157659
hsa-miR-186	path:05200	Pathways in cancer	0.00400721	0.03492
hsa-miR-186	path:04360	Axon guidance	0.00809987	0.0610465
hsa-miR-186	path:04530	Tight junction	0.00900686	0.0610465
hsa-miR-193a-3p	path:04971	Gastric acid secretion	3.67e-06	0.000132101
hsa-miR-193a-3p	path:04744	Phototransduction	1.02e-05	0.000184218
hsa-miR-193a-3p	path:05214	Glioma	0.000118028	0.00129998
hsa-miR-193a-3p	path:04720	Long-term potentiation	0.000147178	0.00129998
hsa-miR-193a-3p	path:04070	Phosphatidylinositol signaling system	0.000202919	0.00129998
hsa-miR-193a-3p	path:00604	Glycosphingolipid biosynthesis - ganglio series	0.000216664	0.00129998
hsa-miR-193a-3p	path:04970	Salivary secretion	0.000270807	0.00139272
hsa-miR-193a-3p	path:04912	GnRH signaling pathway	0.000397688	0.00168783
hsa-miR-193a-3p	path:04916	Melanogenesis	0.000421959	0.00168783
hsa-miR-193a-3p	path:04114	Oocyte meiosis	0.000572527	0.0020252
hsa-miR-193a-3p	path:04270	Vascular smooth muscle contraction	0.000618811	0.0020252
hsa-miR-193a-3p	path:04722	Neurotrophin signaling pathway	0.000827703	0.00248311
hsa-miR-193a-3p	path:04910	Insulin signaling pathway	0.00103236	0.00285884
hsa-miR-193a-3p	path:05010	Alzheimer's disease	0.00186115	0.00478581
hsa-miR-193a-3p	path:04020	Calcium signaling pathway	0.00219626	0.00527102
hsa-miR-193a-3p	path:00240	Pyrimidine metabolism	0.0092701	0.0208577
hsa-miR-196a	path:04916	Melanogenesis	0.00011273	0.00453707
hsa-miR-196a	path:05214	Glioma	0.000255192	0.00453707
hsa-miR-196a	path:04722	Neurotrophin signaling pathway	0.000331925	0.00453707
hsa-miR-196a	path:04720	Long-term potentiation	0.00033941	0.00453707
hsa-miR-196a	path:04744	Phototransduction	0.000342472	0.00453707
hsa-miR-196a	path:04971	Gastric acid secretion	0.000378089	0.00453707
hsa-miR-196a	path:05215	Prostate cancer	0.000808917	0.00832029
hsa-miR-196a	path:04912	GnRH signaling pathway	0.00120874	0.0108787
hsa-miR-196a	path:04114	Oocyte meiosis	0.00191249	0.0152999
hsa-miR-196a	path:04360	Axon guidance	0.00302868	0.0218065
hsa-miR-196a	path:04910	Insulin signaling pathway	0.00398024	0.0260525
hsa-miR-196a	path:05220	Chronic myeloid leukemia	0.00482634	0.028958
hsa-miR-196a	path:04070	Phosphatidylinositol signaling system	0.00603218	0.0321379
hsa-miR-196a	path:04974	Protein digestion and absorption	0.00624904	0.0321379
hsa-miR-196a	path:04970	Salivary secretion	0.00789741	0.0371815
hsa-miR-196a	path:05216	Thyroid cancer	0.00826255	0.0371815
hsa-miR-199a-5p	path:05211	Renal cell carcinoma	0.0012062	0.0450981
hsa-miR-199a-5p	path:05100	Bacterial invasion of epithelial cells	0.00136661	0.0450981
hsa-miR-199a-5p	path:05200	Pathways in cancer	0.00311768	0.0685889
hsa-miR-206	path:03040	Spliceosome	0.00125058	0.097545
hsa-miR-206	path:04360	Axon guidance	0.00643314	0.242229
hsa-miR-24	path:04130	SNARE interactions in vesicular transport	0.0017879	0.121577
hsa-miR-24	path:04010	MAPK signaling pathway	0.00915886	0.17052
hsa-miR-24	path:04710	Circadian rhythm - mammal	0.00942855	0.17052
hsa-miR-29c	path:04974	Protein digestion and absorption	7.61e-14	7.38e-12
hsa-miR-29c	path:04512	ECM-receptor interaction	3.42e-12	1.66e-10
hsa-miR-29c	path:04510	Focal adhesion	1.29e-11	4.17e-10
hsa-miR-29c	path:05146	Amoebiasis	7.51e-10	1.82e-08
hsa-miR-29c	path:05222	Small cell lung cancer	1.15e-05	0.000223217
hsa-miR-29c	path:05200	Pathways in cancer	0.00314039	0.0507697
hsa-miR-301a	path:05214	Glioma	0.00137342	0.059039
hsa-miR-301a	path:04916	Melanogenesis	0.00169133	0.059039
hsa-miR-301a	path:04710	Circadian rhythm - mammal	0.00256161	0.059039
hsa-miR-301a	path:04114	Oocyte meiosis	0.00286477	0.059039
hsa-miR-301a	path:04070	Phosphatidylinositol signaling system	0.00307495	0.059039
hsa-miR-301a	path:04144	Endocytosis	0.00436797	0.0698876
hsa-miR-301a	path:04744	Phototransduction	0.00569579	0.0781136
hsa-miR-324-5p	path:00460	Cyanoamino acid metabolism	0.00704512	0.0351748
hsa-miR-365	path:00020	Citrate cycle (TCA cycle)	0.00360959	0.14197
hsa-miR-365	path:04722	Neurotrophin signaling pathway	0.00634712	0.14197
hsa-miR-365	path:04960	Aldosterone-regulated sodium reabsorption	0.00698215	0.14197
hsa-miR-371-5p	path:05412	Arrhythmogenic right ventricular cardiomyopathy (ARVC)	0.00580725	0.133567
hsa-miR-421	path:04810	Regulation of actin cytoskeleton	0.00403659	0.132348
hsa-miR-421	path:05214	Glioma	0.00413499	0.132348
hsa-miR-421	path:04720	Long-term potentiation	0.0050903	0.132348
hsa-miR-421	path:05215	Prostate cancer	0.00957076	0.158708
hsa-miR-432	path:00514	O-Mannosyl glycan biosynthesis	0.00837294	0.292801
hsa-miR-433	path:04110	Cell cycle	0.000205738	0.00822953
hsa-miR-451	path:00052	Galactose metabolism	0.00950481	0.0252406
hsa-miR-455-5p	path:04510	Focal adhesion	0.00754135	0.149882
hsa-miR-455-5p	path:04520	Adherens junction	0.00881661	0.149882
hsa-miR-507	path:04330	Notch signaling pathway	0.00328499	0.24966
hsa-miR-507	path:04110	Cell cycle	0.00872624	0.252831
hsa-miR-507	path:04520	Adherens junction	0.00998015	0.252831
hsa-miR-510	path:00053	Ascorbate and aldarate metabolism	0.00239797	0.0606421
hsa-miR-510	path:00450	Selenoamino acid metabolism	0.00239797	0.0606421
hsa-miR-510	path:00040	Pentose and glucuronate interconversions	0.00362043	0.0606421
hsa-miR-510	path:00260	Glycine, serine and threonine metabolism	0.00362043	0.0606421
hsa-miR-510	path:00270	Cysteine and methionine metabolism	0.00456562	0.0611793
hsa-miR-510	path:00860	Porphyrin and chlorophyll metabolism	0.00646241	0.0721636
hsa-miR-510	path:00983	Drug metabolism - other enzymes	0.00933795	0.0801594
hsa-miR-510	path:00500	Starch and sucrose metabolism	0.0096868	0.0801594
hsa-miR-512-5p	path:00730	Thiamine metabolism	0.00823606	0.142565
hsa-miR-517a	path:05416	Viral myocarditis	0.00172603	0.00690412
hsa-miR-519b-3p	path:04144	Endocytosis	0.000376011	0.00714421
hsa-miR-519b-3p	path:04710	Circadian rhythm - mammal	0.00200608	0.0190578
hsa-miR-519e	path:00565	Ether lipid metabolism	0.000307949	0.0132418
hsa-miR-519e	path:04710	Circadian rhythm - mammal	0.00307575	0.0526065
hsa-miR-519e	path:04350	TGF-beta signaling pathway	0.00367022	0.0526065
hsa-miR-524-5p	path:04110	Cell cycle	0.00406391	0.0812782
hsa-miR-525-5p	path:04114	Oocyte meiosis	7.42e-07	3.04e-05
hsa-miR-525-5p	path:05214	Glioma	3.53e-05	0.000723312
hsa-miR-525-5p	path:04744	Phototransduction	7.6e-05	0.00103827
hsa-miR-525-5p	path:04916	Melanogenesis	0.00018972	0.00194463
hsa-miR-525-5p	path:04720	Long-term potentiation	0.00104752	0.00776737
hsa-miR-525-5p	path:04971	Gastric acid secretion	0.00113669	0.00776737
hsa-miR-525-5p	path:04070	Phosphatidylinositol signaling system	0.0014325	0.00839034
hsa-miR-525-5p	path:04970	Salivary secretion	0.00189621	0.00971807
hsa-miR-525-5p	path:04912	GnRH signaling pathway	0.00275082	0.0125315
hsa-miR-525-5p	path:04270	Vascular smooth muscle contraction	0.00421135	0.0172665
hsa-miR-525-5p	path:04722	Neurotrophin signaling pathway	0.0055649	0.0207419
hsa-miR-525-5p	path:04910	Insulin signaling pathway	0.00687105	0.0234761
hsa-miR-525-5p	path:04310	Wnt signaling pathway	0.00898271	0.0283301
hsa-miR-544	path:04310	Wnt signaling pathway	0.00131613	0.0684553
hsa-miR-544	path:04520	Adherens junction	0.00238762	0.0684553
hsa-miR-544	path:04110	Cell cycle	0.00355523	0.0684553
hsa-miR-544	path:04350	TGF-beta signaling pathway	0.0042304	0.0684553
hsa-miR-544	path:04910	Insulin signaling pathway	0.00475384	0.0684553
hsa-miR-548d-5p	path:04110	Cell cycle	0.00449441	0.134712
hsa-miR-548d-5p	path:04330	Notch signaling pathway	0.0067356	0.134712
hsa-miR-571	path:04360	Axon guidance	0.000555977	0.0138994
hsa-miR-583	path:04120	Ubiquitin mediated proteolysis	0.00452414	0.107108
hsa-miR-583	path:05217	Basal cell carcinoma	0.0079339	0.107108
hsa-miR-586	path:05213	Endometrial cancer	0.00155159	0.100198
hsa-miR-586	path:05216	Thyroid cancer	0.00264235	0.100198
hsa-miR-586	path:04310	Wnt signaling pathway	0.00329931	0.100198
hsa-miR-586	path:04114	Oocyte meiosis	0.00435644	0.100198
hsa-miR-586	path:04530	Tight junction	0.00868208	0.15975
hsa-miR-590-3p	path:03040	Spliceosome	0.00170334	0.156728
hsa-miR-590-3p	path:05220	Chronic myeloid leukemia	0.00242989	0.156728
hsa-miR-590-3p	path:05200	Pathways in cancer	0.00921567	0.361584
hsa-miR-600	path:04930	Type II diabetes mellitus	0.00930761	0.223935
hsa-miR-619	path:04744	Phototransduction	1.12e-05	0.000449909
hsa-miR-619	path:05214	Glioma	0.000129554	0.00175619
hsa-miR-619	path:04720	Long-term potentiation	0.000161523	0.00175619
hsa-miR-619	path:04971	Gastric acid secretion	0.000175619	0.00175619
hsa-miR-619	path:04070	Phosphatidylinositol signaling system	0.000222637	0.0017811
hsa-miR-619	path:04970	Salivary secretion	0.00029704	0.00198027
hsa-miR-619	path:04912	GnRH signaling pathway	0.000436034	0.00231307
hsa-miR-619	path:04916	Melanogenesis	0.000462614	0.00231307
hsa-miR-619	path:04114	Oocyte meiosis	0.000627453	0.00271244
hsa-miR-619	path:04270	Vascular smooth muscle contraction	0.000678109	0.00271244
hsa-miR-619	path:04722	Neurotrophin signaling pathway	0.000906647	0.0032969
hsa-miR-619	path:04910	Insulin signaling pathway	0.00113044	0.00376813
hsa-miR-619	path:05010	Alzheimer's disease	0.00203583	0.00626408
hsa-miR-619	path:04020	Calcium signaling pathway	0.00240158	0.00686165
hsa-miR-619	path:04350	TGF-beta signaling pathway	0.0068446	0.0182523
hsa-miR-628-5p	path:05214	Glioma	0.000422842	0.0300218
hsa-miR-628-5p	path:05222	Small cell lung cancer	0.000864566	0.0306921
hsa-miR-628-5p	path:05219	Bladder cancer	0.00365695	0.0812843
hsa-miR-628-5p	path:05200	Pathways in cancer	0.00587368	0.0812843
hsa-miR-628-5p	path:05223	Non-small cell lung cancer	0.00657618	0.0812843
hsa-miR-646	path:05214	Glioma	0.000400106	0.0302121
hsa-miR-646	path:04510	Focal adhesion	0.00069336	0.0302121
hsa-miR-646	path:04070	Phosphatidylinositol signaling system	0.000924859	0.0302121
hsa-miR-646	path:04666	Fc gamma R-mediated phagocytosis	0.00151022	0.0370005
hsa-miR-646	path:04144	Endocytosis	0.00352413	0.0657808
hsa-miR-646	path:05200	Pathways in cancer	0.00402739	0.0657808
hsa-miR-646	path:04141	Protein processing in endoplasmic reticulum	0.00555737	0.0778032
hsa-miR-646	path:04012	ErbB signaling pathway	0.00946044	0.0927554
hsa-miR-663	path:04010	MAPK signaling pathway	0.00686389	0.182887
hsa-miR-92a	path:05414	Dilated cardiomyopathy	0.00304221	0.249462
hsa-miR-92b	path:04512	ECM-receptor interaction	0.00489632	0.243905
hsa-miR-92b	path:04510	Focal adhesion	0.00580727	0.243905
hsa-miR-92b	path:04145	Phagosome	0.00900234	0.252065
hsa-miR-940	path:03018	RNA degradation	0.000753306	0.0316388
hsa-miR-940	path:02010	ABC transporters	0.00833768	0.130631
hsa-miR-940	path:00730	Thiamine metabolism	0.00933077	0.130631
		Glioma survival related pathways
