# Supplementary material for: Identification of miRNA-Mediated Core Gene Module for Glioma Patient Prediction by Integrating High-Throughput miRNA, mRNA Expression and Pathway Structure
Source: PLoS One. 2014 May 8;9(5):e96908. doi: 10.1371/journal.pone.0096908 (PMC4014552; doi:10.1371/journal.pone.0096908)
Supplement: Table S3 — The P-value performance of each miRNA (gene) from moduleS3 in the testing set. (XLS) [file pone.0096908.s012.xls]

## Sheet: Grade II,III,IV
The P-value performance of each miRNA (gene) from moduleS3 in the testing set.
ModuleS3	P-value
miR-15a	0
miR-16	0.0076
miR-186	0
miR-455-5p	0.0089
miR-628-5p	0.0016
miR-646	0.069
EGFR	0.243
ERBB2	0.0013
FLT1	0.438
FLT4	0.927
FZD2	0.179
IGF1R	0.651
ITGB1	0.0028
ITGB3	0.0119
ITGB4	0.939
ITGB5	0.993
ITGB6	0.313
ITGB7	0.267
ITGB8	0.143
KDR	0.211
MET	0.75
PDGFRA	0.38
PDGFRB	0.0068
FZD5	0.0005
FZD3	0.891
FZD1	0.0684
FZD4	0.452
FZD6	0.0015
FZD7	0.46
FZD8	0.152
FZD9	0.136
FZD10	0.821

## Sheet: High-grade III,IV
The P-value performance of each miRNA (gene) from moduleS3 in the testing set High-grade.
ModuleS3	P-value
miR-15a	0.0858
miR-16	0.01
miR-186	0.351
miR-455-5p	0.0313
miR-628-5p	0.0046
miR-646	0.338
EGFR	0.865
ERBB2	0.0361
FLT1	0.287
FLT4	0.432
FZD2	0.943
IGF1R	0.22
ITGB1	0.0976
ITGB3	0.0572
ITGB4	0.604
ITGB5	0.48
ITGB6	0.42
ITGB7	0.857
ITGB8	0.0791
KDR	0.126
MET	0.369
PDGFRA	0.11
PDGFRB	0.251
FZD5	0.0569
FZD3	0.807
FZD1	0.594
FZD4	0.0588
FZD6	0.0215
FZD7	0.351
FZD8	0.562
FZD9	0.246
FZD10	0.257
