# Supplementary material for: Identification of miRNA-Mediated Core Gene Module for Glioma Patient Prediction by Integrating High-Throughput miRNA, mRNA Expression and Pathway Structure
Source: PLoS One. 2014 May 8;9(5):e96908. doi: 10.1371/journal.pone.0096908 (PMC4014552; doi:10.1371/journal.pone.0096908)
Supplement: Table S4 — Univariable and multivariable cox regression analysis of our expression signatures. (XLS) [file pone.0096908.s013.xls]

## Sheet: Testing set
Univariable and multivariable cox regression analysis of our signatures in the testing set (n=80)
ModuleS3 signature
Variables	Univariable analysis			Multivariable analysis
	HR	95% of HR	P-value	HR	95% of HR	P-value
Age	1.022	0.992-1.054	0.155	1.019	0.988-1.051	0.231
Gender	0.679	0.327-1.411	0.3	0.64	0.308-1.330	0.232
IDH1	0.246	0.093-0.651	0.005	0.364	0.124-1.067	0.066
StageIII/IV	28.75	3.897-212.1	0.001	23.09	3.050-174.8	0.002
ModuleS3 signature	3.829	1.812-8.089	<0.001
(vs age)				3.726	1.756-7.907	0.001
(vs gender)				3.935	1.853-8.352	<0.001
(vs IDH1)				2.391	1.020-5.604	0.045
(vs stage)				1.801	0.850-3.817	0.125
26-gene expression signature
Variables	Univariable analysis			Multivariable analysis
	HR	95% of HR	P-value	HR	95% of HR	P-value
Age	1.022	0.992-1.054	0.155	1.017	0.985-1.049	0.299
Gender	0.679	0.327-1.411	0.3	0.672	0.323-1.394	0.285
IDH1	0.246	0.093-0.651	0.005	0.33	0.118-0.922	0.034
StageIII/IV	28.75	3.897-212.1	0.001	24.83	3.342-184.4	0.002
Gene signature	0.307	0.146-0.644	0.002
(vs age)				0.324	0.153-0.685	0.003
(vs gender)				0.305	0.145-0.642	0.002
(vs IDH1)				0.431	0.190-0.975	0.043
(vs stage)				0.44	0.206-0.941	0.034
6-miRNA expression signature
Variables	Univariable analysis			Multivariable analysis
	HR	95% of HR	P-value	HR	95% of HR	P-value
Age	1.022	0.992-1.054	0.155	1.015	0.986-1.044	0.319
Gender	0.679	0.327-1.411	0.3	0.652	0.314-1.353	0.251
IDH1	0.246	0.093-0.651	0.005	0.317	0.119-0.844	0.021
StageIII/IV	28.75	3.897-212.1	0.001	29.9	3.152-283.7	0.003
miRNA signature	0.136	0.041-0.451	0.001
(vs age)				0.14	0.042-0.469	0.001
(vs gender)				0.134	0.040-0.445	0.001
(vs IDH1)				0.127	0.030-0.545	0.005
(vs stage)				1.053	0.273-4.070	0.94

## Sheet: Testing set high-grade
Univariable and multivariable cox regression analysis of our signatures in the testing set high-grade (grade III/IV, n=49)
ModuleS3 signature
Variables	Univariable analysis			Multivariable analysis
	HR	95% of HR	P-value	HR	95% of HR	P-value
Age	0.998	0.970-1.028	0.917	0.993	0.962-1.025	0.683
Gender	0.705	0.336-1.479	0.355	0.785	0.372-1.657	0.526
IDH1	0.441	0.166-1.174	0.101	0.94	0.271-3.261	0.922
StageIV	3.535	1.372-9.109	0.009	2.468	0.723-8.423	0.149
ModuleS3 signature	2.848	1.306-6.209	0.009
(vs age)				2.901	1.323-6.359	0.008
(vs gender)				2.769	1.264-6.063	0.011
(vs IDH1)				3.34	1.200-9.294	0.021
(vs stage)				1.624	0.595-4.432	0.343
26-gene expression signature
Variables	Univariable analysis			Multivariable analysis
	HR	95% of HR	P-value	HR	95% of HR	P-value
Age	0.998	0.970-1.028	0.917	0.99	0.960-1.022	0.551
Gender	0.705	0.336-1.479	0.355	0.819	0.384-1.747	0.605
IDH1	0.441	0.166-1.174	0.101	0.72	0.234-2.212	0.566
StageIV	3.535	1.372-9.109	0.009	2.848	0.962-8.435	0.059
Gene signature	0.399	0.185-0.864	0.02
(vs age)				0.378	0.170-0.838	0.017
(vs gender)				0.416	0.190-0.912	0.029
(vs IDH1)				0.372	0.149-0.924	0.033
(vs stage)				0.68	0.284-1.624	0.385
6-miRNA expression signature
Variables	Univariable analysis			Multivariable analysis
	HR	95% of HR	P-value	HR	95% of HR	P-value
Age	0.998	0.970-1.028	0.917	1.004	0.975-1.034	0.787
Gender	0.705	0.336-1.479	0.355	0.808	0.366-1.785	0.598
IDH1	0.441	0.166-1.174	0.101	0.477	0.175-1.301	0.148
StageIV	3.535	1.372-9.109	0.009	4.398	1.644-11.77	0.003
miRNA signature	0.568	0.250-1.290	0.176
(vs age)				0.548	0.232-1.293	0.17
(vs gender)				0.618	0.257-1.485	0.282
(vs IDH1)				0.721	0.307-1.695	0.453
(vs stage)				0.393	0.168-0.921	0.032

## Sheet: TCGA TMZ-treated
Univariable and multivariable cox regression analysis of gene expression signatures in the TMZ-treated TCGA dataset
26-gene expression signature
Variables	Univariable analysis			Multivariable analysis
	HR	95% of HR	P-value	HR	95% of HR	P-value
Age	1.029	1.014-1.043	<0.001	1.026	1.010-1.042	0.001
Gender	1.087	0.765-1.545	0.642	1.141	0.801-1.625	0.465
KPS score	0.98	0.960-1.001	0.068	0.982	0.961-1.003	0.093
26-gene signature	0.611	0.412-0.906	0.014
(vs age)				0.854	0.550-1.326	0.483
(vs gender)				0.601	0.404-0.895	0.012
(vs KPS score)				0.623	0.417-0.932	0.021
9-gene expression signature
Variables	Univariable analysis			Multivariable analysis
	HR	95% of HR	P-value	HR	95% of HR	P-value
Age	1.029	1.014-1.043	<0.001	1.024	1.008-1.039	0.003
Gender	1.087	0.765-1.545	0.642	1.185	0.831-1.692	0.349
KPS score	0.98	0.960-1.001	0.068	0.983	0.962-1.005	0.125
9-gene signature	0.533	0.352-0.807	0.003
(vs age)				0.713	0.451-1.125	0.146
(vs gender)				0.517	0.339-0.788	0.002
(vs KPS score)				0.547	0.357-0.838	0.006
